# Supplementary material for: SIRT3 and SIRT5 Regulate the Enzyme Activity and Cardiolipin Binding of Very Long-Chain Acyl-CoA Dehydrogenase
Source: PLoS One. 2015 Mar 26;10(3):e0122297. doi: 10.1371/journal.pone.0122297 (PMC4374878; doi:10.1371/journal.pone.0122297)
Supplement: S2 Dataset — (XLSX) [file pone.0122297.s002.xlsx]

## Sheet: Succinylated peptides
Accession	Protein Name	Protein Description	Modified Sequence	Succinylation Site	BeginPos	EndPos	Precursor M/Z	Precursor Charge	Retention Time	Mean SIRT5-Tx	StdDev T5	Mean Ctrl	StdDev Ctrl	SIRT5/Ctrl	Peptide Fold Change	P-Value	Q-Value
P49748	ACADV	Very long-chain specific acyl-CoA dehydrogenase	GILLFGTK[+100]AQK	195	188	198	638.369	2	34.53	391693	73047.4	501384	84105.1	0.781222	-1.28005	0.0210246	0.0529241
P49748	ACADV	Very long-chain specific acyl-CoA dehydrogenase	GILLFGTK[+100]AQKEK	195	188	200	511.628	3	31.28	56458.9	18515.8	46918.2	8336.34	1.20335	1.20335	0.242964	0.365813
P49748	ACADV	Very long-chain specific acyl-CoA dehydrogenase	GILLFGTK[+100]AQK[+100]EK	195, 198	188	200	544.966	3	35.28	112903	20030.3	155838	23247	0.724489	-1.38028	0.00244957	0.00940325
P49748	ACADV	Very long-chain specific acyl-CoA dehydrogenase	AQKEK[+100]YLPK	200	196	204	402.224	3	18.44	86832.9	28672.1	86162	21226.2	1.00779	1.00779	0.96108	0.969044
P49748	ACADV	Very long-chain specific acyl-CoA dehydrogenase	AQK[+100]EK[+100]YLPK	198, 200	196	204	652.84	2	26.84	116207	31041.2	174885	38553.3	0.664479	-1.50494	0.00763061	0.0250277
P49748	ACADV	Very long-chain specific acyl-CoA dehydrogenase	YLPK[+100]LASGETVAAF	204	201	214	783.906	2	39.89	48250.2	43749.9	37129.2	7807.89	1.29952	1.29952	0.527878	0.640117
P49748	ACADV	Very long-chain specific acyl-CoA dehydrogenase	EKYLPK[+100]LASGETVAAFC[+57]LTEPSSGSDAASIR	204	199	229	1119.22	3	37.29	8677.88	2472.99	13596.4	3318.79	0.638249	-1.56679	0.00779619	0.0250277
P49748	ACADV	Very long-chain specific acyl-CoA dehydrogenase	YLPK[+100]LASGETVAAFC[+57]LTEPSSGSDAASIR	204	201	229	1033.5	3	39.24	322411	63941.5	510361	111205	0.631731	-1.58295	0.00250635	0.0094311
P49748	ACADV	Very long-chain specific acyl-CoA dehydrogenase	TSAVPSPC[+57]GK[+100]YYTLNGSK	239	230	247	677.323	3	30.52	402475	80896.3	469539	70322.4	0.85717	-1.16663	0.120513	0.225576
P49748	ACADV	Very long-chain specific acyl-CoA dehydrogenase	AK[+100]TPVTDPATGAVK	264	263	276	485.928	3	24.6	8195.88	6737.07	9190.12	1581.2	0.891813	-1.12131	0.714032	0.809384
P49748	ACADV	Very long-chain specific acyl-CoA dehydrogenase	TPVTDPATGAVK[+100]EK	276	265	278	757.391	2	24.18	1335170	351415	1.61595e+06	388911	0.826245	-1.2103	0.178495	0.303026
P49748	ACADV	Very long-chain specific acyl-CoA dehydrogenase	TPVTDPATGAVKEK[+100]ITAFVVER	278	265	286	810.436	3	38.15	907405	206424	885797	161455	1.02439	1.02439	0.830637	0.881345
P49748	ACADV	Very long-chain specific acyl-CoA dehydrogenase	TPVTDPATGAVK[+100]EK[+100]ITAFVVER	276, 278	265	286	843.774	3	43.59	521079	99184.8	776154	132655	0.67136	-1.48951	0.00132214	0.00581422
P49748	ACADV	Very long-chain specific acyl-CoA dehydrogenase	EK[+100]ITAFVVER	278	277	286	646.348	2	32.88	3.14274e+06	720620	4.01252e+06	775293	0.783233	-1.27676	0.0474389	0.102457
P49748	ACADV	Very long-chain specific acyl-CoA dehydrogenase	GFGGITHGPPEK[+100]K	298	287	299	475.577	3	24.6	1.30603e+06	405869	2148199	551427	0.607967	-1.64483	0.00635458	0.0210856
P49748	ACADV	Very long-chain specific acyl-CoA dehydrogenase	GGITHGPPEK[+100]K	298	289	299	610.817	2	24.63	34775.4	8261.06	58163.8	13082.3	0.597887	-1.67256	0.00181676	0.00753544
P49748	ACADV	Very long-chain specific acyl-CoA dehydrogenase	GFGGITHGPPEK[+100]K[+100]MGIK	298, 299	287	303	651.996	3	29.74	3539.75	2381.49	51873.8	11746.1	0.0682378	-14.6546	7.86227e-06	0.000102396
P49748	ACADV	Very long-chain specific acyl-CoA dehydrogenase	K[+100]MGIKASNTAEVFFDGVR	299	299	316	690.682	3	35.47	90493.6	17007.4	127639	19548.8	0.708981	-1.41048	0.00204147	0.00827928
P49748	ACADV	Very long-chain specific acyl-CoA dehydrogenase	MGIK[+100]ASNTAEVFFDGVR	303	300	316	647.984	3	38.46	169905	26142.5	256582	55435.3	0.662186	-1.51015	0.00385851	0.0135419
P49748	ACADV	Very long-chain specific acyl-CoA dehydrogenase	VPSENVLGEVGSGFK[+100]VAMHILNNGR	331	317	341	681.85	4	46.92	178697	34745.8	240852	86306.1	0.741938	-1.34782	0.110171	0.211645
P49748	ACADV	Very long-chain specific acyl-CoA dehydrogenase	GIIAK[+100]AVDHATNR	358	354	366	489.263	3	29.32	3.16326e+06	846536	4302879	934190	0.735149	-1.36027	0.0315175	0.0718993
P49748	ACADV	Very long-chain specific acyl-CoA dehydrogenase	TQFGEK[+100]IHNFGLIQEK	372	367	382	663.674	3	34.31	1.08429e+06	301341	1.52808e+06	299190	0.709574	-1.4093	0.0151892	0.0404675
P49748	ACADV	Very long-chain specific acyl-CoA dehydrogenase	TQFGEK[+100]IHNFGLIQEK[+100]LAR	372, 382	367	385	810.42	3	39.43	3337.12	1925.76	21477.8	3176.96	0.155376	-6.436	3.27099e-08	2.38782e-06
P49748	ACADV	Very long-chain specific acyl-CoA dehydrogenase	IHNFGLIQEK[+100]LAR	382	373	385	546.97	3	33.59	55823.6	10071.6	100056	18340.9	0.557924	-1.79236	0.000169284	0.00114424
P49748	ACADV	Very long-chain specific acyl-CoA dehydrogenase	VTDEC[+57]IQIMGGMGFMK[+100]EPGVER	444	429	450	862.057	3	39.38	75867.9	20018.4	72787.1	23723.9	1.04233	1.04233	0.796804	0.861871
P49748	ACADV	Very long-chain specific acyl-CoA dehydrogenase	GGMGFMK[+100]EPGVER	444	438	450	747.839	2	31.28	17495.5	24971.6	5055.62	1683.78	3.4606	3.4606	0.229582	0.35515
P49748	ACADV	Very long-chain specific acyl-CoA dehydrogenase	MK[+100]EPGVER	444	443	450	523.253	2	20.71	13067	4098	16425.9	4310.71	0.795513	-1.25705	0.157391	0.281606
P49748	ACADV	Very long-chain specific acyl-CoA dehydrogenase	LFVALQGC[+57]MDK[+100]GK	480	470	482	522.927	3	33.4	167932	28721.4	208408	33600.7	0.805783	-1.24103	0.0299301	0.0691159
P49748	ACADV	Very long-chain specific acyl-CoA dehydrogenase	LFVALQGC[+57]MDK[+100]GKELSGLGSALK	480	470	492	841.438	3	38.47	63203.8	10023.1	41752.4	7122.76	1.51378	1.51378	0.000520653	0.00292366
P49748	ACADV	Very long-chain specific acyl-CoA dehydrogenase	LFVALQGC[+57]MDKGK[+100]ELSGLGSALK	482	470	492	841.438	3	37.91	142358	27803.8	115117	16360.6	1.23664	1.23664	0.0465135	0.101056
P49748	ACADV	Very long-chain specific acyl-CoA dehydrogenase	GK[+100]ELSGLGSALK	482	481	492	630.346	2	30.96	1.12393e+06	291017	1.08911e+06	217217	1.03197	1.03197	0.80374	0.863178
P49748	ACADV	Very long-chain specific acyl-CoA dehydrogenase	GK[+100]ELSGLGSALK[+100]NPFGNAGLLLGEAGK	482, 492	481	507	700.37	4	44.05	1373.62	956.991	22893	4280	0.060002	-16.6661	1.6549e-06	3.02019e-05
P49748	ACADV	Very long-chain specific acyl-CoA dehydrogenase	ELSGLGSALK[+100]NPFGNAGLLLGEAGK	492	483	507	838.446	3	43.84	1651.62	1069.66	293416	39010.4	0.00562895	-177.653	2.07423e-07	8.41217e-06
P49748	ACADV	Very long-chain specific acyl-CoA dehydrogenase	GKELSGLGSALKNPFGNAGLLLGEAGK[+100]QLR	507	481	510	774.677	4	40.67	1230.5	775.527	24268.4	4884.44	0.0507038	-19.7224	3.56295e-06	5.20191e-05
P49748	ACADV	Very long-chain specific acyl-CoA dehydrogenase	GKELSGLGSALK[+100]NPFGNAGLLLGEAGK[+100]QLR	492, 507	481	510	799.681	4	43.35	559.125	259.041	39502.6	9329.11	0.0141541	-70.6508	1.09785e-05	0.000133572
P49748	ACADV	Very long-chain specific acyl-CoA dehydrogenase	ELSGLGSALKNPFGNAGLLLGEAGK[+100]QLR	507	483	510	970.861	3	42.64	319.875	312.82	41568.9	8421.78	0.00769506	-129.953	3.72123e-06	5.22404e-05
P49748	ACADV	Very long-chain specific acyl-CoA dehydrogenase	ELSGLGSALK[+100]NPFGNAGLLLGEAGK[+100]QLR	492, 507	483	510	1004.2	3	45.95	129	85.2027	26725	12826	0.00482694	-207.171	0.000919719	0.00424933
P49748	ACADV	Very long-chain specific acyl-CoA dehydrogenase	NPFGNAGLLLGEAGK[+100]QLR	507	493	510	652.35	3	40.27	4568.5	2219.59	746596	106766	0.0061191	-163.423	3.45914e-07	1.1478e-05
P49748	ACADV	Very long-chain specific acyl-CoA dehydrogenase	NPFGNAGLLLGEAGK[+100]QLRR	507	493	511	704.383	3	38.42	5400.5	907.777	125650	18981	0.0429804	-23.2664	6.33544e-07	1.28469e-05
P49748	ACADV	Very long-chain specific acyl-CoA dehydrogenase	ALEQFATVVEAK[+100]LIK	550	539	553	587.333	3	43.3	2.30228e+06	634596	3.1631e+06	511174	0.727856	-1.3739	0.0148231	0.0397827
P49748	ACADV	Very long-chain specific acyl-CoA dehydrogenase	ATVVEAK[+100]LIK	550	544	553	586.35	2	29.94	21520.4	12358.3	20318.4	4142.04	1.05916	1.05916	0.812987	0.86615
P49748	ACADV	Very long-chain specific acyl-CoA dehydrogenase	ALEQFATVVEAK[+100]LIK[+100]HK	550, 553	539	555	709.056	3	41.83	482747	99595.3	803768	113248	0.600605	-1.66499	6.57626e-05	0.00054553
P49748	ACADV	Very long-chain specific acyl-CoA dehydrogenase	LIK[+100]HK[+100]K[+100]GIVNEQFLLQR	553, 555, 556	551	567	788.769	3	34.31	39406.9	12649.5	88496.4	18403.6	0.445294	-2.24571	7.24095e-05	0.000574553
P49748	ACADV	Very long-chain specific acyl-CoA dehydrogenase	HK[+100]K[+100]GIVNEQFLLQR	555, 556	554	567	637.343	3	32.75	489490	158777	836716	201421	0.585013	-1.70936	0.00324438	0.011842
P49748	ACADV	Very long-chain specific acyl-CoA dehydrogenase	K[+100]GIVNEQFLLQR	556	556	567	515.619	3	34.69	667852	155065	1.27282e+06	209354	0.524701	-1.90585	3.63946e-05	0.000353367
P49748	ACADV	Very long-chain specific acyl-CoA dehydrogenase	SLSEGHPTAQHEK[+100]MLC[+57]DTWC[+57]IEAAAR	600	588	613	775.35	4	32.41	72991.6	21392.5	107315	21130.4	0.680163	-1.47024	0.00917975	0.0281564
P49748	ACADV	Very long-chain specific acyl-CoA dehydrogenase	NFK[+100]SISK	635	633	639	462.245	2	23.55	5.16288e+06	1.63709e+06	7.1646e+06	1.8182e+06	0.72061	-1.38771	0.0483855	0.103684
P49748	ACADV	Very long-chain specific acyl-CoA dehydrogenase	NFK[+100]SISK[+100]ALVER	635, 639	633	644	796.42	2	36.29	256529	62811.3	430340	80179.3	0.596108	-1.67755	0.000555595	0.00302754
P49748	ACADV	Very long-chain specific acyl-CoA dehydrogenase	SISK[+100]ALVER	639	636	644	551.809	2	27.34	3.34522e+06	907920	4.79771e+06	1.11873e+06	0.697253	-1.4342	0.0189292	0.0486561

## Sheet: Unmodified peptides
Accession	Protein Name	Protein Description	Modified Sequence	BeginPos	EndPos	Precursor M/Z	Precursor Charge	Retention Time	Mean SIRT5-Tx	StdDev T5	Mean Ctrl	StdDev Ctrl	SIRT5/Ctrl	Peptide Fold Change	P-Value	Q-Value
P49748	ACADV	Very long-chain specific acyl-CoA dehydrogenase	SFAVGMFK	72	79	443.728	2	32.56	1.18301e+07	2.94479e+06	1.25183e+07	2.32081e+06	0.945023	-1.05818	0.635137	0.755131
P49748	ACADV	Very long-chain specific acyl-CoA dehydrogenase	GQLTTDQVFPYPSVLNEEQTQFLK	80	103	928.136	3	40.57	1.44736e+06	517814	1.82949e+06	351627	0.791126	-1.26402	0.131549	0.241284
P49748	ACADV	Very long-chain specific acyl-CoA dehydrogenase	ELVEPVSR	104	111	464.759	2	21.5	1.23851e+07	4.23036e+06	1.46525e+07	4.09738e+06	0.845253	-1.18308	0.325677	0.439619
P49748	ACADV	Very long-chain specific acyl-CoA dehydrogenase	FFEEVNDPAK	112	121	598.285	2	27.38	1.202e+06	316294	1.45861e+06	337270	0.824072	-1.21349	0.164209	0.288154
P49748	ACADV	Very long-chain specific acyl-CoA dehydrogenase	FFEEVNDPAKNDALEMVEETTWQGLK	112	137	1014.15	3	41.04	758673	234259	893912	179106	0.848711	-1.17826	0.246406	0.365813
P49748	ACADV	Very long-chain specific acyl-CoA dehydrogenase	NDALEMVEETTWQGLK	122	137	621.965	3	40.61	154111	55372.8	242728	31482.4	0.634913	-1.57502	0.00356861	0.01277
P49748	ACADV	Very long-chain specific acyl-CoA dehydrogenase	ELGAFGLQVPSELGGVGLC[+57]NTQYAR	138	162	879.443	3	40.64	532946	322279	921423	182932	0.578394	-1.72892	0.0179925	0.0469089
P49748	ACADV	Very long-chain specific acyl-CoA dehydrogenase	GLQVPSELGGVGLC[+57]NTQYAR	143	162	707.025	3	35.03	30249.5	24148.6	20398.6	5429.47	1.48292	1.48292	0.324241	0.439619
P49748	ACADV	Very long-chain specific acyl-CoA dehydrogenase	LVEIVGMHDLGVGITLGAHQSIGFK	163	187	648.606	4	38.59	801788	158103	671979	181525	1.19317	1.19317	0.17599	0.30158
P49748	ACADV	Very long-chain specific acyl-CoA dehydrogenase	GILLFGTK	188	195	424.766	2	34.06	4.42838e+06	948092	4.73358e+06	833935	0.935523	-1.06892	0.532977	0.644161
P49748	ACADV	Very long-chain specific acyl-CoA dehydrogenase	LASGETVAAF	205	214	483.251	2	31.92	350516	323077	196676	50966.2	1.78221	1.78221	0.251559	0.365813
P49748	ACADV	Very long-chain specific acyl-CoA dehydrogenase	LASGETVAAFC[+57]LTEPSSGSDAASIR	205	229	833.067	3	34.46	2.0556e+06	438286	2.34242e+06	446297	0.877557	-1.13953	0.245158	0.365813
P49748	ACADV	Very long-chain specific acyl-CoA dehydrogenase	C[+57]LTEPSSGSDAASIR	215	229	775.859	2	24.52	255921	249358	159713	46600.4	1.60238	1.60238	0.346973	0.45886
P49748	ACADV	Very long-chain specific acyl-CoA dehydrogenase	TSAVPSPC[+57]GK	230	239	502.247	2	5.07	3.76795e+06	813478	3914928	578402	0.962458	-1.03901	0.703333	0.804314
P49748	ACADV	Very long-chain specific acyl-CoA dehydrogenase	YYTLNGSK	240	247	473.237	2	21.46	3.26315e+06	1.14855e+06	3.74159e+06	1.05688e+06	0.87213	-1.14662	0.43103	0.546271
P49748	ACADV	Very long-chain specific acyl-CoA dehydrogenase	LWISNGGLADIF	248	259	653.346	2	46.71	7085.5	4052.74	7343.5	989.373	0.964867	-1.03641	0.87417	0.916874
P49748	ACADV	Very long-chain specific acyl-CoA dehydrogenase	LWISNGGLADIFTVFAK	248	264	926.504	2	47.15	354840	108804	246863	79195.9	1.4374	1.4374	0.0538779	0.113673
P49748	ACADV	Very long-chain specific acyl-CoA dehydrogenase	TPVTDPATGAVK	265	276	578.814	2	21.2	5.73766e+06	1.83759e+06	6.10709e+06	1.79114e+06	0.939507	-1.06439	0.709	0.806183
P49748	ACADV	Very long-chain specific acyl-CoA dehydrogenase	TPVTDPATGAVKEK	265	278	471.924	3	18.01	693682	225884	154465	40863	4.49086	4.49086	0.000340142	0.00200245
P49748	ACADV	Very long-chain specific acyl-CoA dehydrogenase	EKITAFVVER	277	286	397.896	3	27.58	190535	45540.9	80611.6	18435.7	2.36361	2.36361	0.000202046	0.0013169
P49748	ACADV	Very long-chain specific acyl-CoA dehydrogenase	ITAFVVER	279	286	467.771	2	28.32	7.15151e+06	1.92782e+06	6.98639e+06	1.44439e+06	1.02363	1.02363	0.858895	0.906059
P49748	ACADV	Very long-chain specific acyl-CoA dehydrogenase	GFGGITHGPPEK	287	298	399.54	3	22.11	3.71614e+06	1.18428e+06	4.29332e+06	1.20578e+06	0.865564	-1.15532	0.381531	0.490348
P49748	ACADV	Very long-chain specific acyl-CoA dehydrogenase	GFGGITHGPPEKK	287	299	331.931	4	9.39	9.15078e+06	2.45519e+06	9.08029e+06	1.83688e+06	1.00776	1.00776	0.952425	0.969044
P49748	ACADV	Very long-chain specific acyl-CoA dehydrogenase	GGITHGPPEK	289	298	496.762	2	22.11	428725	123740	499362	130424	0.858545	-1.16476	0.31623	0.432299
P49748	ACADV	Very long-chain specific acyl-CoA dehydrogenase	GGITHGPPEKK	289	299	374.208	3	9.26	2.61249e+06	630293	2.58273e+06	484568	1.01152	1.01152	0.922599	0.953962
P49748	ACADV	Very long-chain specific acyl-CoA dehydrogenase	ASNTAEVFFDGVR	304	316	706.844	2	33.73	5.712e+06	1.21191e+06	6.39815e+06	1.21024e+06	0.892757	-1.12013	0.307114	0.424609
P49748	ACADV	Very long-chain specific acyl-CoA dehydrogenase	ASNTAEVFFDGVRVPSENVLGEVGSGFK	304	331	971.486	3	40.42	157477	39708.7	77796.8	16757.3	2.02422	2.02422	0.000752022	0.00382679
P49748	ACADV	Very long-chain specific acyl-CoA dehydrogenase	VPSENVLGEVGSGFK	317	331	759.894	2	33.82	3.49575e+06	751984	3.62516e+06	739706	0.9643	-1.03702	0.750274	0.829848
P49748	ACADV	Very long-chain specific acyl-CoA dehydrogenase	VAMHILNNGR	332	341	375.538	3	22.6	5.53584e+06	1.8408e+06	5.48761e+06	1.48697e+06	1.00879	1.00879	0.957792	0.969044
P49748	ACADV	Very long-chain specific acyl-CoA dehydrogenase	FGMAAALAGTMR	342	353	598.799	2	34.25	7.25649e+06	1.69174e+06	8.76527e+06	1.62696e+06	0.827868	-1.20792	0.11112	0.21235
P49748	ACADV	Very long-chain specific acyl-CoA dehydrogenase	TQFGEKIHNFGLIQEK	367	382	473.003	4	29.9	35345	9001.3	25147.2	4577.51	1.40552	1.40552	0.022709	0.0560054
P49748	ACADV	Very long-chain specific acyl-CoA dehydrogenase	IHNFGLIQEK	373	382	400.224	3	26.98	8.42089e+06	2.63353e+06	9.4303e+06	2.38466e+06	0.892961	-1.11987	0.464797	0.577044
P49748	ACADV	Very long-chain specific acyl-CoA dehydrogenase	MVMLQYVTESMAY	386	398	783.356	2	44.18	8829.12	2524.47	7650.62	1576.56	1.15404	1.15404	0.31591	0.432299
P49748	ACADV	Very long-chain specific acyl-CoA dehydrogenase	MVSANMDQGATDFQIEAAISK	399	419	743.017	3	35.66	29511	4780.99	31915.4	5035.7	0.924664	-1.08147	0.375153	0.48557
P49748	ACADV	Very long-chain specific acyl-CoA dehydrogenase	IFGSEAAWK	420	428	504.761	2	30.05	6.50646e+06	1.58528e+06	7378350	1.44893e+06	0.881831	-1.134	0.301089	0.419455
P49748	ACADV	Very long-chain specific acyl-CoA dehydrogenase	VTDEC[+57]IQIM	429	437	554.754	2	33.36	45138.4	69912.1	11927.6	6881.44	3.78436	3.78436	0.250466	0.365813
P49748	ACADV	Very long-chain specific acyl-CoA dehydrogenase	VTDEC[+57]IQIMGGMGFMK	429	444	606.275	3	38.38	317160	43174.5	412671	69904.9	0.768553	-1.30115	0.00991119	0.0296523
P49748	ACADV	Very long-chain specific acyl-CoA dehydrogenase	VTDEC[+57]IQIMGGMGFMKEPGVER	429	450	828.718	3	36.4	247681	68898.9	242704	58432.9	1.0205	1.0205	0.886254	0.924236
P49748	ACADV	Very long-chain specific acyl-CoA dehydrogenase	GGMGFMK	438	444	364.167	2	25.08	61060.9	98006	16089.2	11196.7	3.79513	3.79513	0.265964	0.382193
P49748	ACADV	Very long-chain specific acyl-CoA dehydrogenase	GGMGFMKEPGVER	438	450	465.557	3	27	29724.5	45897.6	6359.38	2637.08	4.67412	4.67412	0.220409	0.353778
P49748	ACADV	Very long-chain specific acyl-CoA dehydrogenase	VLRDLR	451	456	386.245	2	1.28	115823	31985.3	79613.2	17064.3	1.45482	1.45482	0.0233918	0.0564446
P49748	ACADV	Very long-chain specific acyl-CoA dehydrogenase	IFEGTNDILR	460	469	589.314	2	30.95	1.27606e+07	3.35951e+06	1.56281e+07	3.32743e+06	0.816519	-1.22471	0.13093	0.241284
P49748	ACADV	Very long-chain specific acyl-CoA dehydrogenase	LFVALQGC[+57]MDK	470	480	641.32	2	32.49	5.29118e+06	1.31004e+06	6.65228e+06	1.46141e+06	0.795394	-1.25724	0.0881172	0.174798
P49748	ACADV	Very long-chain specific acyl-CoA dehydrogenase	LFVALQGC[+57]MDKGKELSGLGSALK	470	492	606.326	4	35.07	29220.2	8189.32	8565.5	3030.47	3.41139	3.41139	0.000156762	0.00112192
P49748	ACADV	Very long-chain specific acyl-CoA dehydrogenase	GKELSGLGSALK	481	492	387.228	3	25.56	2.12768e+06	621346	1.31424e+06	292046	1.61894	1.61894	0.0106692	0.030424
P49748	ACADV	Very long-chain specific acyl-CoA dehydrogenase	GKELSGLGSALKNPFGNAGLLLGEAGK	481	507	650.362	4	38.5	310823	76545.9	91443.1	13710.7	3.39909	3.39909	0.000103543	0.000787357
P49748	ACADV	Very long-chain specific acyl-CoA dehydrogenase	ELSGLGSALK	483	492	487.779	2	28.36	6.05824e+06	1.62988e+06	3.8726e+06	817661	1.56439	1.56439	0.00960384	0.0292117
P49748	ACADV	Very long-chain specific acyl-CoA dehydrogenase	ELSGLGSALKNPFGNAGLLLGEAGK	483	507	805.108	3	40.53	445846	127886	165664	24622.6	2.69126	2.69126	0.000574338	0.00308284
P49748	ACADV	Very long-chain specific acyl-CoA dehydrogenase	NPFGNAGLLLGEAGK	493	507	729.391	2	36.48	4.01986e+06	872740	1.81132e+06	301632	2.2193	2.2193	0.000161973	0.00113693
P49748	ACADV	Very long-chain specific acyl-CoA dehydrogenase	GNAGLLLGEAGK	496	507	550.309	2	28.51	34417.1	9470.52	14806.4	2269.11	2.32448	2.32448	0.000765358	0.00382679
P49748	ACADV	Very long-chain specific acyl-CoA dehydrogenase	RRAGLGSGLSLSGLVHPELSR	511	531	541.309	4	32	99269.5	36668.8	48689.2	11300.9	2.03884	2.03884	0.00774201	0.0250277
P49748	ACADV	Very long-chain specific acyl-CoA dehydrogenase	RAGLGSGLSLSGLVHPELSR	512	531	502.284	4	33.74	1.00726e+06	363838	1.07699e+06	259258	0.935261	-1.06922	0.686587	0.798103
P49748	ACADV	Very long-chain specific acyl-CoA dehydrogenase	AGLGSGLSLSGLVHPELSR	513	531	617.343	3	36.14	8.18109e+06	2.63522e+06	1.04036e+07	2.20881e+06	0.786373	-1.27166	0.109976	0.211645
P49748	ACADV	Very long-chain specific acyl-CoA dehydrogenase	SGELAVR	532	538	366.206	2	3.24	1.13284e+07	3.1534e+06	1.32207e+07	2.17611e+06	0.856868	-1.16704	0.214955	0.350902
P49748	ACADV	Very long-chain specific acyl-CoA dehydrogenase	ALEQFATVVEAK	539	550	653.356	2	32.11	2.00985e+06	434650	1.13953e+06	221672	1.76376	1.76376	0.000732102	0.00381739
P49748	ACADV	Very long-chain specific acyl-CoA dehydrogenase	KGIVNEQFLLQR	556	567	482.281	3	30.84	688443	152685	401212	69484.9	1.71591	1.71591	0.0011544	0.00513849
P49748	ACADV	Very long-chain specific acyl-CoA dehydrogenase	GIVNEQFLLQR	557	567	658.87	2	33.94	4.99882e+06	1.11835e+06	4.32315e+06	831228	1.15629	1.15629	0.222049	0.353778
P49748	ACADV	Very long-chain specific acyl-CoA dehydrogenase	LADGAIDLY	568	576	475.745	2	35.11	85861.5	132109	19379.2	13440.4	4.43059	4.43059	0.226099	0.353778
P49748	ACADV	Very long-chain specific acyl-CoA dehydrogenase	LADGAIDLYAM	568	578	576.784	2	39.16	66730.4	96108.8	19673.8	8315.75	3.39185	3.39185	0.237256	0.362337
P49748	ACADV	Very long-chain specific acyl-CoA dehydrogenase	LADGAIDLYAMVVVLSR	568	584	903.495	2	47.14	62321.9	15599.3	64971.4	18118.5	0.959221	-1.04251	0.773766	0.846525
P49748	ACADV	Very long-chain specific acyl-CoA dehydrogenase	AMVVVLSR	577	584	437.763	2	27.95	293675	451077	67123.2	43876.4	4.37516	4.37516	0.226806	0.353778
P49748	ACADV	Very long-chain specific acyl-CoA dehydrogenase	MLC[+57]DTWC[+57]IEAAAR	601	613	798.852	2	33.9	1.18688e+06	278032	1.37746e+06	295615	0.861645	-1.16057	0.234546	0.360202
P49748	ACADV	Very long-chain specific acyl-CoA dehydrogenase	IREGMAALQSDPWQQELYR	614	632	764.379	3	34.64	1.09819e+06	281937	1.08037e+06	200657	1.01649	1.01649	0.893795	0.926804
P49748	ACADV	Very long-chain specific acyl-CoA dehydrogenase	EGMAALQSDPWQQELYR	616	632	1011.47	2	36.4	645881	156247	773026	175669	0.835523	-1.19686	0.174708	0.300795
P49748	ACADV	Very long-chain specific acyl-CoA dehydrogenase	AALQSDPWQQELYR	619	632	568.95	3	33.63	8251.88	2067.11	11297.6	3053.06	0.730408	-1.3691	0.0488664	0.103699
P49748	ACADV	Very long-chain specific acyl-CoA dehydrogenase	GGVVTSNPLGF	645	655	524.277	2	36.93	5347009	1.46995e+06	6.78496e+06	1.20307e+06	0.788068	-1.26893	0.0657354	0.134794
